# Supplementary material for: Being a Fair Neighbor—Towards a Psychometric Inventory to Assess Fairness-Related Perceptions of Airports by Residents—Development and Validation of the Aircraft Noise-Related Fairness Inventory (fAIR-In)
Source: Int J Environ Res Public Health. 2023 Jun 13;20(12):6113. doi: 10.3390/ijerph20126113 (PMC10297952; doi:10.3390/ijerph20126113)
Supplement: Supplementary file 1 [file ijerph-20-06113-s001.zip]

Archive with 1 entries (1 files):
- ijerph-2392145-supplementary.pdf
